# Supplementary material for: Evaluating the role of MEN1 gene expression and its clinical significance in breast cancer patients
Source: PLoS One. 2023 Jul 12;18(7):e0288482. doi: 10.1371/journal.pone.0288482 (PMC10337982; doi:10.1371/journal.pone.0288482)
Supplement: S2 File — (ZIP) [file pone.0288482.s003.zip]

Archive with 3 entries (3 files):
- ME9.pdf
- ME10.pdf
- ME8.pdf
